# Supplementary material for: Comparison of the gut microbiota in older people with and without sarcopenia: a systematic review and meta-analysis
Source: Front Cell Infect Microbiol. 2025 Apr 28;15:1480293. doi: 10.3389/fcimb.2025.1480293 (PMC12066693; doi:10.3389/fcimb.2025.1480293)
Supplement: Supplementary file 1 [file DataSheet1.zip]

Archive with 8 entries (7 files):
- Supplementary materials/
- Supplementary materials/Appendix 1. Electronic search strategy..pdf
- Supplementary materials/Supplement Figure 3. Relative abundance (phyla-family).pdf
- Supplementary materials/Supplement Table 2. Comparison between S and NS for the relative..docx
- Supplementary materials/Supplemental Figure 1. Funnel plots..pdf
- Supplementary materials/Supplemental Figure 2. Sensitivity analysis..pdf
- Supplementary materials/Supplemental Table 1. Stool sample processing method..docx
- Supplementary materials/Supplemental Table 3. Egger's regression test..docx
